# Supplementary material for: Leptin-Mediated Induction of IL-6 Expression in Hofbauer Cells Contributes to Preeclampsia Pathogenesis
Source: Int J Mol Sci. 2023 Dec 21;25(1):135. doi: 10.3390/ijms25010135 (PMC10778808; doi:10.3390/ijms25010135)
Supplement: Supplementary file 1 [file ijms-25-00135-s001.zip]

Archive with 1 entries (1 files):
- ijms-2699847-supplementary.pdf
